# Supplementary material for: Metabolic Profile of Patients with Long COVID: A Cross-Sectional Study
Source: Nutrients. 2023 Feb 27;15(5):1197. doi: 10.3390/nu15051197 (PMC10005061; doi:10.3390/nu15051197)
Supplement: Supplementary file 1 [file nutrients-15-01197-s001.zip]

Archive with 1 entries (1 files):
- nutrients-2231228-supplementary.pdf
